# Supplementary material for: Evaluation of DNA Methylation Profiles of LINE-1, Alu and Ribosomal DNA Repeats in Human Cell Lines Exposed to Radiofrequency Radiation
Source: Int J Mol Sci. 2023 May 27;24(11):9380. doi: 10.3390/ijms24119380 (PMC10253908; doi:10.3390/ijms24119380)
Supplement: Supplementary file 1 [file ijms-24-09380-s001.zip]

Archive with 5 entries (5 files):
- Figure S1_CalibrationCurve.pdf
- Figure S2_Amplicon_Sequence.pdf
- Table S1_DNAm_Statistics.xlsx
- Table S2_Haplotype_Diversity_Statistics.xlsx
- Table S3_PrimerSequence.xlsx
