# Supplementary material for: Evaluation of DNA Methylation Profiles of LINE-1, Alu and Ribosomal DNA Repeats in Human Cell Lines Exposed to Radiofrequency Radiation
Source: Int J Mol Sci. 2023 May 27;24(11):9380. doi: 10.3390/ijms24119380 (PMC10253908; doi:10.3390/ijms24119380)
Supplement: Supplementary file 1 [file ijms-24-09380-s001.zip › Table S2_Haplotype_Diversity_Statistics.xlsx]

## Sheet: Aplotype_Statistics
Table S2. Differential DNAm epihaplotype diversity statistics. For each RE target, the table report epihaplotype diversity index (Shannon Index) delta and t-test p-value between cell lines (BE(2)C, HeLa, SH-SY5Y) exposed to radiofrequency or to sham.
	18S1		28S		Alu		LINE-1		RiboProm1		RiboProm2
	delta	pvalue	delta	pvalue	delta	pvalue	delta	pvalue	delta	pvalue	delta	pvalue
SH-SY5Y	0.572075	0.223001	0.0684476	0.550459	0.0625483	0.0992604	0.177313	0.0517408	-0.139781	0.316932	0.235151	0.175246
BE(2)C	0.0396911	0.826544	-0.129438	0.0257409	-0.048465	0.513877	0.00839269	0.9432	-0.107971	0.0781452	-0.265202	0.0231646
HeLa	0.006424	0.919148	0.0655649	0.423672	0.0454254	0.550113	0.142187	0.0107282	0.0377405	0.901346	0.114008	0.0736667
