# Supplementary material for: Evaluation of DNA Methylation Profiles of LINE-1, Alu and Ribosomal DNA Repeats in Human Cell Lines Exposed to Radiofrequency Radiation
Source: Int J Mol Sci. 2023 May 27;24(11):9380. doi: 10.3390/ijms24119380 (PMC10253908; doi:10.3390/ijms24119380)
Supplement: Supplementary file 1 [file ijms-24-09380-s001.zip › Table S3_PrimerSequence.xlsx]

## Sheet: Foglio1
Table S3. List of bisulfite-specific primers.
Amplicon ID	Forward Primer	Reverse Primer
LINE L1	TTTTGAGTTAGGTGTGGGATA	CTCACTAAAAAATACCAAACAA
Alu	TTTTTATTAAAAATATAAAAATTAGT	CCAAACTAAAATACAATAA
RiboProm1	GTTTTYGTTGTGAGTTAGGTAGAGTTT	AAAAAAACRTCCCCAACCTCC
RiboProm2	GTGTTTTTGGGTTGATTAGAGG	CATCCCAAAACCCAACCTCTCC
18S	TAGTYGTTTTTTAGGTTTTT	CRTACATTTATCAAATCAAA
28S	GTATTTAGTTTTAGATGGAGTTTATT	AACTAACCAAAATTCCCTCA
